# Supplementary material for: Zinc-Finger 5 Is an Activation Domain in the Saccharomyces cerevisiae Stress-Responsive Transcription Factor Fzf1
Source: J Fungi (Basel). 2025 Dec 25;12(1):15. doi: 10.3390/jof12010015 (PMC12843318; doi:10.3390/jof12010015)
Supplement: Supplementary file 1 [file jof-12-00015-s001.zip]

Archive with 1 entries (1 files):
- jof-3690988-supplementary.pdf
